# Supplementary material for: Al-Decorated C2N Monolayer as a Potential Catalyst for NO Reduction with CO Molecules: A DFT Investigation
Source: Molecules. 2022 Sep 7;27(18):5790. doi: 10.3390/molecules27185790 (PMC9503404; doi:10.3390/molecules27185790)
Supplement: Supplementary file 1 [file molecules-27-05790-s001.zip]

Archive with 1 entries (1 files):
- molecules-1860527-supplementary.pdf
